# Supplementary material for: Urinary Podocalyxin-to-Creatinine Ratio as a Prognostic Biomarker of Renal Function Decline and Proteinuria Progression in Pediatric Chronic Kidney Disease
Source: J Clin Med. 2026 May 14;15(10):3762. doi: 10.3390/jcm15103762 (PMC13207470; doi:10.3390/jcm15103762)
Supplement: Supplementary file 1 [file jcm-15-03762-s001.zip]

Archive with 1 entries (1 files):
- jcm-4292151-supplementary.pdf
